# Supplementary material for: Structural and Functional Characterization of Stx2k, a New Subtype of Shiga Toxin 2
Source: Microorganisms. 2019 Dec 18;8(1):4. doi: 10.3390/microorganisms8010004 (PMC7022315; doi:10.3390/microorganisms8010004)
Supplement: Supplementary file 1 [file microorganisms-08-00004-s001.zip]

Archive with 1 entries (1 files):
- Supp material/Supp figs.docx
